# Supplementary material for: Functionalization Routes for Keratin from Poultry Industry Side-Streams—Towards Bio-Based Absorbent Polymers
Source: Polymers (Basel). 2023 Jan 9;15(2):351. doi: 10.3390/polym15020351 (PMC9863878; doi:10.3390/polym15020351)
Supplement: Supplementary file 1 [file polymers-15-00351-s001.zip]

Archive with 3 entries (3 files):
- polymers-2135212-supplementary.pdf
- VideoS1.mp4
- VideoS2.mp4
